# Supplementary material for: The Role of Alternative Electron Pathways for Effectiveness of Photosynthetic Performance of Arabidopsis thaliana, Wt and Lut2, under Low Temperature and High Light Intensity
Source: Plants (Basel). 2022 Sep 4;11(17):2318. doi: 10.3390/plants11172318 (PMC9460638; doi:10.3390/plants11172318)
Supplement: Supplementary file 1 [file plants-11-02318-s001.zip]

Archive with 1 entries (1 files):
- plants-1850205-supplementary.pdf
